# Supplementary material for: Sorafenib as an Inhibitor of RUVBL2
Source: Biomolecules. 2020 Apr 14;10(4):605. doi: 10.3390/biom10040605 (PMC7226205; doi:10.3390/biom10040605)
Supplement: Supplementary file 1 [file biomolecules-10-00605-s001.zip]

Archive with 3 entries (3 files):
- Figure S1_SoraAnalogs_120319.pdf
- Figure S2_FullGels_010719.pdf
- Supp_Tables_121419.docx
